# Supplementary material for: Stable colonization of the kissing bug Rhodnius prolixus by Trypanosoma cruzi Y strain
Source: PLoS Negl Trop Dis. 2025 Mar 12;19(3):e0012906. doi: 10.1371/journal.pntd.0012906 (PMC11928063; doi:10.1371/journal.pntd.0012906)
Supplement: S1 File — (XLSX) [file pntd.0012906.s003.xlsx]

## Sheet: Fig 1b
Data for Fig 1b: proportion of individuals to consume infectious blood meal
T. cruzi strain offered	Fed	Did not feed	Row total	% Fed
Brazil	87	14	101	0.861386
Y	90	13	103	0.873786
Column total	177	27

## Sheet: Fig 1c
Data for Fig 1c: mass of blood consumed (mg)
Y-infected adults	Brazil-infected adults
47.5	57.5
50.7	45.7
44.2	55.7
72.5	48.7
56.2	71
47.6	53
48	74.1
41.5	31.2
39.2	51.9
27.8	34.7
52.1	61.3
56.5	28.8
31.9	37.7
50.2	33.3
28	70.1
34.5	32.9
37.9	83.1
24.7	26.6
52.6	37
88.4	55.3
74.5	52.7
52	72.6
93.7	53.8
49.7	81.6
56.4	68.7
43.6	51.5
57.7	45.6
62.5	78.3
94.8	75
70.1	38.2
57.7	65.8
54.9	41.9
58.7	56.3
28.9	28.9
50.7	37.3
37.2	24.4
34.9	33
41.8	38.2
38.8	33.2
24.5	35.4
34	26.8
36.6	33.1
28.2	23.3
34.5	54.3
23	31.2
19.3	19.9
18.8	12.7
35.1	17.6
34.9	17
31	21.6
13.1	23.4
33.2	22.4
22.4	14
47.4	24.3
28	25.3
34.5	33.5
12.4	13.5
11.7	33.2
35	23.6
22.5	44.9
37.8	27.5
27.3	36.5
51.2	26.7
30.5	28.6
45.4	40.2
55.6	28.5
23.7	38.7
22.3	44.5
35.6	30.6
29.9	29.7
37.7	11.7
34.4	35.3
31.4	20.2
25.4	13.2
12	23.1
21.4	20.4
42.7	14.1
20.5	26.9
17.2	21
15.7	13.6
25.5	23
25.5	28.3
8.3	6.8
18.5	18.8
18.9	14.8
12.8	10.4
2.6	14.8
29.1
6.8
9.6

## Sheet: Fig 1d
Data for Fig 1d: mass of initial infectious blood meal versus prior starvation period
Treatment	Prior starvation period (days)	Blood meal mass (mg)
Brazil	2	6.8
Brazil	2	18.8
Brazil	2	14.8
Brazil	2	10.4
Brazil	2	14.8
Brazil	6	11.7
Brazil	6	35.3
Brazil	6	20.2
Brazil	6	13.2
Brazil	6	23.1
Brazil	6	20.4
Brazil	6	14.1
Brazil	6	26.9
Brazil	6	21
Brazil	6	13.6
Brazil	6	23
Brazil	6	28.3
Brazil	13	33.2
Brazil	13	23.6
Brazil	13	44.9
Brazil	13	27.5
Brazil	13	36.5
Brazil	13	26.7
Brazil	13	28.6
Brazil	13	40.2
Brazil	13	28.5
Brazil	13	38.7
Brazil	13	44.5
Brazil	13	30.6
Brazil	13	29.7
Brazil	21	41.9
Brazil	21	56.3
Brazil	21	28.9
Brazil	21	37.3
Brazil	21	24.4
Brazil	21	33
Brazil	21	38.2
Brazil	21	33.2
Brazil	21	35.4
Brazil	21	26.8
Brazil	21	33.1
Brazil	21	23.3
Brazil	21	54.3
Brazil	21	31.2
Brazil	21	19.9
Brazil	21	12.7
Brazil	21	17.6
Brazil	21	17
Brazil	21	21.6
Brazil	21	23.4
Brazil	21	22.4
Brazil	21	14
Brazil	21	24.3
Brazil	21	25.3
Brazil	21	33.5
Brazil	21	13.5
Brazil	27	31.2
Brazil	27	51.9
Brazil	27	34.7
Brazil	27	61.3
Brazil	27	28.8
Brazil	27	37.7
Brazil	27	33.3
Brazil	27	70.1
Brazil	27	32.9
Brazil	27	83.1
Brazil	27	26.6
Brazil	27	37
Brazil	39	57.5
Brazil	39	45.7
Brazil	39	55.7
Brazil	39	48.7
Brazil	39	71
Brazil	39	53
Brazil	39	74.1
Brazil	39	55.3
Brazil	39	52.7
Brazil	39	72.6
Brazil	39	53.8
Brazil	39	81.6
Brazil	39	68.7
Brazil	39	51.5
Brazil	39	45.6
Brazil	39	78.3
Brazil	39	75
Brazil	39	38.2
Brazil	39	65.8
Y	2	12.8
Y	2	2.6
Y	2	29.1
Y	2	6.8
Y	2	9.6
Y	6	25.4
Y	6	12
Y	6	21.4
Y	6	42.7
Y	6	20.5
Y	6	17.2
Y	6	15.7
Y	6	25.5
Y	6	25.5
Y	6	8.3
Y	6	18.5
Y	6	18.9
Y	13	22.5
Y	13	37.8
Y	13	27.3
Y	13	51.2
Y	13	30.5
Y	13	45.4
Y	13	55.6
Y	13	23.7
Y	13	22.3
Y	13	35.6
Y	13	29.9
Y	13	37.7
Y	13	34.4
Y	13	31.4
Y	21	28.9
Y	21	50.7
Y	21	37.2
Y	21	34.9
Y	21	41.8
Y	21	38.8
Y	21	24.5
Y	21	34
Y	21	36.6
Y	21	28.2
Y	21	34.5
Y	21	23
Y	21	19.3
Y	21	18.8
Y	21	35.1
Y	21	34.9
Y	21	31
Y	21	13.1
Y	21	33.2
Y	21	22.4
Y	21	47.4
Y	21	28
Y	21	34.5
Y	21	12.4
Y	21	11.7
Y	21	35
Y	27	39.2
Y	27	27.8
Y	27	52.1
Y	27	56.5
Y	27	31.9
Y	27	50.2
Y	27	28
Y	27	34.5
Y	27	37.9
Y	27	24.7
Y	27	52.6
Y	39	47.5
Y	39	50.7
Y	39	44.2
Y	39	72.5
Y	39	56.2
Y	39	47.6
Y	39	48
Y	39	41.5
Y	39	88.4
Y	39	74.5
Y	39	52
Y	39	93.7
Y	39	49.7
Y	39	56.4
Y	39	43.6
Y	39	57.7
Y	39	62.5
Y	39	94.8
Y	39	70.1
Y	39	57.7
Y	39	54.9
Y	39	58.7

## Sheet: Fig 1e
Data for Fig 1e: probability of survival for Y- and Brazil-infected adult R. prolixus over the course of 9 weeks
Weeks	Brazil	Y
1	0
1	0
1	0
1	0
1	0
1	0
2	0
2	0
2	0
2	0
2	0
2	0
3	1
3	1
3	0
3	0
3	0
3	0
3	0
3	0
4	1
4	0
4	0
4	0
4	0
4	0
4	0
5	1
5	0
5	0
5	0
5	0
5	0
5	0
6	1
6	0
6	0
6	0
6	0
6	0
6	0
7	1
7	1
7	1
7	1
7	0
7	0
7	0
7	0
7	0
7	0
8	1
8	0
8	0
8	0
8	0
8	0
8	0
9	1
9	1
9	1
9	1
9	1
9	0
9	0
9	0
1		0
1		0
1		0
1		0
1		0
1		0
2		1
2		1
2		0
2		0
2		0
2		0
2		0
2		0
3		1
3		0
3		0
3		0
3		0
3		0
3		0
4		1
4		0
4		0
4		0
4		0
4		0
4		0
5		1
5		1
5		1
5		1
5		1
5		0
5		0
5		0
5		0
5		0
5		0
6		1
6		1
6		1
6		1
6		1
6		1
6		1
6		0
6		0
6		0
6		0
6		0
6		0
7		1
7		1
7		1
7		1
7		0
7		0
7		0
7		0
7		0
7		0
8		1
8		0
8		0
8		0
8		0
8		0
8		0
9		1
9		0
9		0
9		0

## Sheet: Fig 1f
Data for Fig 1f: parasite load (genome copies) per gut region for Brazil-infected adult R. prolixus
Treatment	Weeks post-infection	Individual	Tissue	T. cruzi genome copies
Brazil	1	1	Anterior midgut	97500
Brazil	1	2	Anterior midgut	32400
Brazil	1	3	Anterior midgut	40200
Brazil	1	4	Anterior midgut	2800
Brazil	1	5	Anterior midgut	758
Brazil	1	6	Anterior midgut	3940
Brazil	1	1	Posterior midgut	12700
Brazil	1	2	Posterior midgut	38700
Brazil	1	3	Posterior midgut	11500
Brazil	1	4	Posterior midgut	1070
Brazil	1	5	Posterior midgut	2180
Brazil	1	6	Posterior midgut	8580
Brazil	1	1	Hindgut	27300
Brazil	1	2	Hindgut	40300
Brazil	1	3	Hindgut	436
Brazil	1	4	Hindgut	71.3
Brazil	1	5	Hindgut	910
Brazil	1	6	Hindgut	104
Brazil	2	1	Anterior midgut	10.9
Brazil	2	2	Anterior midgut	354000
Brazil	2	3	Anterior midgut	3920
Brazil	2	4	Anterior midgut	18400
Brazil	2	5	Anterior midgut	403
Brazil	2	6	Anterior midgut	78.3
Brazil	2	1	Posterior midgut	1510
Brazil	2	2	Posterior midgut	257000
Brazil	2	3	Posterior midgut	416
Brazil	2	4	Posterior midgut	9850
Brazil	2	5	Posterior midgut	1160
Brazil	2	6	Posterior midgut	244
Brazil	2	1	Hindgut	5770
Brazil	2	2	Hindgut	2650
Brazil	2	3	Hindgut	310000
Brazil	2	4	Hindgut	293000
Brazil	2	5	Hindgut	32100
Brazil	2	6	Hindgut	1680
Brazil	3	1	Anterior midgut	0
Brazil	3	2	Anterior midgut	329
Brazil	3	3	Anterior midgut	0
Brazil	3	4	Anterior midgut	3320
Brazil	3	5	Anterior midgut	201
Brazil	3	6	Anterior midgut	13.6
Brazil	3	1	Posterior midgut	0
Brazil	3	2	Posterior midgut	63.4
Brazil	3	3	Posterior midgut	0
Brazil	3	4	Posterior midgut	125
Brazil	3	5	Posterior midgut	3770
Brazil	3	6	Posterior midgut	0
Brazil	3	1	Hindgut	13400
Brazil	3	2	Hindgut	12000
Brazil	3	3	Hindgut	23300
Brazil	3	4	Hindgut	182000
Brazil	3	5	Hindgut	105000
Brazil	3	6	Hindgut	8640
Brazil	4	1	Anterior midgut	957
Brazil	4	2	Anterior midgut	0
Brazil	4	3	Anterior midgut	0
Brazil	4	4	Anterior midgut	0
Brazil	4	5	Anterior midgut	33.5
Brazil	4	6	Anterior midgut	10400
Brazil	4	1	Posterior midgut	44.6
Brazil	4	2	Posterior midgut	218
Brazil	4	3	Posterior midgut	83.3
Brazil	4	4	Posterior midgut	196
Brazil	4	5	Posterior midgut	85.4
Brazil	4	6	Posterior midgut	2480
Brazil	4	1	Hindgut	447
Brazil	4	2	Hindgut	135
Brazil	4	3	Hindgut	4380
Brazil	4	4	Hindgut	610
Brazil	4	5	Hindgut	2210
Brazil	4	6	Hindgut	19100
Brazil	5	1	Anterior midgut	0
Brazil	5	2	Anterior midgut	19
Brazil	5	3	Anterior midgut	0
Brazil	5	4	Anterior midgut	13.7
Brazil	5	5	Anterior midgut	28.3
Brazil	5	6	Anterior midgut	0
Brazil	5	1	Posterior midgut	23.3
Brazil	5	2	Posterior midgut	0
Brazil	5	3	Posterior midgut	10.1
Brazil	5	4	Posterior midgut	10.4
Brazil	5	5	Posterior midgut	26.3
Brazil	5	6	Posterior midgut	28.4
Brazil	5	1	Hindgut	172000
Brazil	5	2	Hindgut	8350
Brazil	5	3	Hindgut	7790
Brazil	5	4	Hindgut	12400
Brazil	5	5	Hindgut	1060
Brazil	5	6	Hindgut	391
Brazil	6	1	Anterior midgut	11.8
Brazil	6	2	Anterior midgut	0
Brazil	6	3	Anterior midgut	0
Brazil	6	4	Anterior midgut	13.4
Brazil	6	5	Anterior midgut	0
Brazil	6	6	Anterior midgut	0
Brazil	6	1	Posterior midgut	0
Brazil	6	2	Posterior midgut	0
Brazil	6	3	Posterior midgut	10.2
Brazil	6	4	Posterior midgut	11.8
Brazil	6	5	Posterior midgut	0
Brazil	6	6	Posterior midgut	17
Brazil	6	1	Hindgut	197000
Brazil	6	2	Hindgut	18200
Brazil	6	3	Hindgut	1590
Brazil	6	4	Hindgut	130000
Brazil	6	5	Hindgut	346
Brazil	6	6	Hindgut	3590
Brazil	7	1	Anterior midgut	0
Brazil	7	2	Anterior midgut	35.1
Brazil	7	3	Anterior midgut	0
Brazil	7	4	Anterior midgut	0
Brazil	7	5	Anterior midgut	0
Brazil	7	6	Anterior midgut	0
Brazil	7	1	Posterior midgut	0
Brazil	7	2	Posterior midgut	227
Brazil	7	3	Posterior midgut	0
Brazil	7	4	Posterior midgut	0
Brazil	7	5	Posterior midgut	0
Brazil	7	6	Posterior midgut	1200
Brazil	7	1	Hindgut	28.6
Brazil	7	2	Hindgut	1530
Brazil	7	3	Hindgut	3360
Brazil	7	4	Hindgut	40.6
Brazil	7	5	Hindgut	0
Brazil	7	6	Hindgut	22200
Brazil	8	1	Anterior midgut	19.7
Brazil	8	2	Anterior midgut	0
Brazil	8	3	Anterior midgut	0
Brazil	8	4	Anterior midgut	87.9
Brazil	8	5	Anterior midgut	114
Brazil	8	6	Anterior midgut	0
Brazil	8	1	Posterior midgut	0
Brazil	8	2	Posterior midgut	0
Brazil	8	3	Posterior midgut	10.9
Brazil	8	4	Posterior midgut	75.8
Brazil	8	5	Posterior midgut	1170
Brazil	8	6	Posterior midgut	17300
Brazil	8	1	Hindgut	30100
Brazil	8	2	Hindgut	726
Brazil	8	3	Hindgut	599
Brazil	8	4	Hindgut	366
Brazil	8	5	Hindgut	896
Brazil	8	6	Hindgut	1460

## Sheet: Fig 1g
Data for Fig 1g: parasite load (genome copies) per gut region for Y-infected adult R. prolixus
Treatment	Weeks post-infection	Individual	Tissue	T. cruzi genome copies
Y	1	1	Anterior midgut	41500
Y	1	2	Anterior midgut	28300
Y	1	3	Anterior midgut	5000
Y	1	4	Anterior midgut	88100
Y	1	5	Anterior midgut	108000
Y	1	6	Anterior midgut	59800
Y	1	1	Posterior midgut	11300
Y	1	2	Posterior midgut	15700
Y	1	3	Posterior midgut	6800
Y	1	4	Posterior midgut	9550
Y	1	5	Posterior midgut	59500
Y	1	6	Posterior midgut	76400
Y	1	1	Hindgut	8200
Y	1	2	Hindgut	56200
Y	1	3	Hindgut	14100
Y	1	4	Hindgut	1130
Y	1	5	Hindgut	7070
Y	1	6	Hindgut	46300
Y	2	1	Anterior midgut	1340000
Y	2	2	Anterior midgut	417
Y	2	3	Anterior midgut	469
Y	2	4	Anterior midgut	138
Y	2	5	Anterior midgut	130
Y	2	6	Anterior midgut	1470
Y	2	1	Posterior midgut	148000
Y	2	2	Posterior midgut	584
Y	2	3	Posterior midgut	1330
Y	2	4	Posterior midgut	2790
Y	2	5	Posterior midgut	1630
Y	2	6	Posterior midgut	168000
Y	2	1	Hindgut	360000
Y	2	2	Hindgut	3300
Y	2	3	Hindgut	5620
Y	2	4	Hindgut	83800
Y	2	5	Hindgut	105000
Y	2	6	Hindgut	1510
Y	3	1	Anterior midgut	232
Y	3	2	Anterior midgut	47.8
Y	3	3	Anterior midgut	29.4
Y	3	4	Anterior midgut	209
Y	3	5	Anterior midgut	8500
Y	3	6	Anterior midgut	977
Y	3	1	Posterior midgut	49.7
Y	3	2	Posterior midgut	150
Y	3	3	Posterior midgut	177
Y	3	4	Posterior midgut	37.3
Y	3	5	Posterior midgut	2960
Y	3	6	Posterior midgut	1080
Y	3	1	Hindgut	585
Y	3	2	Hindgut	5130
Y	3	3	Hindgut	603000
Y	3	4	Hindgut	86.8
Y	3	5	Hindgut	10300
Y	3	6	Hindgut	100000
Y	4	1	Anterior midgut	2290
Y	4	2	Anterior midgut	204
Y	4	3	Anterior midgut	569
Y	4	4	Anterior midgut	260
Y	4	5	Anterior midgut	1190
Y	4	6	Anterior midgut	1080
Y	4	1	Posterior midgut	9590
Y	4	2	Posterior midgut	0
Y	4	3	Posterior midgut	20500
Y	4	4	Posterior midgut	4880
Y	4	5	Posterior midgut	3920
Y	4	6	Posterior midgut	2490
Y	4	1	Hindgut	2090
Y	4	2	Hindgut	2420
Y	4	3	Hindgut	10100
Y	4	4	Hindgut	8250
Y	4	5	Hindgut	125000
Y	4	6	Hindgut	23600
Y	5	1	Anterior midgut	0
Y	5	2	Anterior midgut	0
Y	5	3	Anterior midgut	2120
Y	5	4	Anterior midgut	0
Y	5	5	Anterior midgut	0
Y	5	6	Anterior midgut	48.7
Y	5	1	Posterior midgut	0
Y	5	2	Posterior midgut	388
Y	5	3	Posterior midgut	471
Y	5	4	Posterior midgut	121
Y	5	5	Posterior midgut	4790
Y	5	6	Posterior midgut	116
Y	5	1	Hindgut	26700
Y	5	2	Hindgut	53700
Y	5	3	Hindgut	15100
Y	5	4	Hindgut	117000
Y	5	5	Hindgut	40200
Y	5	6	Hindgut	19300
Y	6	1	Anterior midgut	0
Y	6	2	Anterior midgut	0
Y	6	3	Anterior midgut	0
Y	6	4	Anterior midgut	0
Y	6	5	Anterior midgut	0
Y	6	6	Anterior midgut	0
Y	6	1	Posterior midgut	0
Y	6	2	Posterior midgut	0
Y	6	3	Posterior midgut	0
Y	6	4	Posterior midgut	0
Y	6	5	Posterior midgut	0
Y	6	6	Posterior midgut	0
Y	6	1	Hindgut	0
Y	6	2	Hindgut	14400
Y	6	3	Hindgut	424
Y	6	4	Hindgut	8380
Y	6	5	Hindgut	3100
Y	6	6	Hindgut	5500
Y	7	1	Anterior midgut	0
Y	7	2	Anterior midgut	0
Y	7	3	Anterior midgut	26
Y	7	4	Anterior midgut	0
Y	7	5	Anterior midgut	0
Y	7	6	Anterior midgut	0
Y	7	1	Posterior midgut	0
Y	7	2	Posterior midgut	0
Y	7	3	Posterior midgut	14.8
Y	7	4	Posterior midgut	0
Y	7	5	Posterior midgut	0
Y	7	6	Posterior midgut	0
Y	7	1	Hindgut	2290
Y	7	2	Hindgut	779
Y	7	3	Hindgut	972
Y	7	4	Hindgut	464
Y	7	5	Hindgut	35200
Y	7	6	Hindgut	10.3
Y	8	1	Anterior midgut	472
Y	8	2	Anterior midgut	0
Y	8	3	Anterior midgut	0
Y	8	4	Anterior midgut	403
Y	8	5	Anterior midgut	33.4
Y	8	6	Anterior midgut	14
Y	8	1	Posterior midgut	430
Y	8	2	Posterior midgut	19.3
Y	8	3	Posterior midgut	0
Y	8	4	Posterior midgut	157
Y	8	5	Posterior midgut	61.5
Y	8	6	Posterior midgut	0
Y	8	1	Hindgut	864000
Y	8	2	Hindgut	2420
Y	8	3	Hindgut	5860
Y	8	4	Hindgut	11000
Y	8	5	Hindgut	225000
Y	8	6	Hindgut	10100

## Sheet: Fig 2a, c, e, g
Data for figures 2a, 2c, 2e, and 2g: correlation matrix of whole-body parasite load (AM+PM+HG) versus several variables for Brazil-infected adult R. prolixus
Treatment	Whole-body T. cruzi load	Blood consumed (mg)	Sex	Weeks post-infection	Starvation period (days)	NBF mass (mg)
Brazil	3845.15	28.8	M	1	27	31.9
Brazil	3941.64	70.1	F	1	27	63.3
Brazil	12626.1	83.1	F	1	27	42.3
Brazil	52087.8	54.3	F	1	21	82.3
Brazil	111304	51.5	M	1	39	42.6
Brazil	137464	81.6	F	1	39	40.4
Brazil	2002.19	32.9	M	2	27	44.5
Brazil	7296.95	33	F	2	21	72.4
Brazil	33665.1	72.6	M	2	39	36.6
Brazil	314064	41.9	F	2	21	55.2
Brazil	320905	57.5	F	2	39	45.3
Brazil	613056	47.5	F	2	39	31.1
Brazil	8653.9	23.3	F	3	21	75
Brazil	12387.9	74.1	F	3	39	34.8
Brazil	13415.9	56.3	F	3	21	64.6
Brazil	23341.9	33.2	M	3	21	45.1
Brazil	109058	34.7	M	3	27	42
Brazil	185322	61.3	F	3	27	50.4
Brazil	354.999	26.8	M	4	21	59.9
Brazil	812.442	37.7	M	4	27	48.4
Brazil	1448.71	55.7	M	4	39	40.5
Brazil	2333.48	48.7	M	4	39	33.5
Brazil	4466.44	55.3	M	4	39	31.8
Brazil	31910.1	53.8	M	4	39	30.8
Brazil	429.297	33.1	M	5	21	52.1
Brazil	1119.07	26.6	M	5	27	50.2
Brazil	7805.3	28.9	M	5	21	48.2
Brazil	8373.35	71	F	5	39	44.7
Brazil	12413.1	38.2	F	5	21	70.7
Brazil	172148	41.9	F	5	21	55.2
Brazil	353.617	20.2	F	6	6	50.9
Brazil	1608.79	11.7	F	6	6	44.5
Brazil	3617.41	27.5	M	6	13	50.9
Brazil	18204.3	44.5	F	6	13	44.4
Brazil	129959	21	F	6	6	56.6
Brazil	197404	25.3	F	6	21	73.9
Brazil	52.1197	20.4	M	7	6	51.2
Brazil	481.562	11.7	F	7	6	44.5
Brazil	792.759	13.6	M	7	6	48.7
Brazil	1793.31	26.9	M	7	6	46.5
Brazil	2298.48	20.2	F	7	6	50.9
Brazil	23401	33.2	M	7	13	40.2
Brazil	529.54	13.2	F	8	6	55.6
Brazil	613.837	40.2	M	8	13	43.1
Brazil	2182.38	12.7	M	8	21	60
Brazil	5870.66	28.3	F	8	6	50
Brazil	18722.2	44.9	F	8	13	53.4
Brazil	30116.1	14.1	F	8	6	57.4

## Sheet: Fig 2b, d, f, h
Data for figures 2b, 2d, 2f, and 2h: correlation matrix of whole-body parasite load (AM+PM+HG) versus several variables for Y-infected adult R. prolixus
	Whole-body T. cruzi load	Blood consumed (mg)	Sex	Weeks post-infection	Starvation period (days)	NBF mass (mg)
Y	25948.4	94.8	F	1	39	36.4
Y	60901.9	23	M	1	21	57.3
Y	98823.7	27.8	F	1	27	66.4
Y	100264	41.8	M	1	21	51.2
Y	174057	88.4	F	1	39	48.5
Y	182431	52	M	1	39	33.7
Y	4297.38	37.9	M	2	27	44.4
Y	7419.96	34.5	M	2	27	45.8
Y	86736.1	49.7	M	2	39	29.7
Y	107234	34.9	M	2	21	52.1
Y	171204	58.7	F	2	39	30.6
Y	1.84459e+06	57.7	M	2	39	24.2
Y	332.702	50.7	M	3	21	70.4
Y	866.706	38.8	F	3	21	83.9
Y	5322.91	50.2	F	3	27	67.3
Y	21740.7	52.6	F	3	27	72.2
Y	102182	54.9	M	3	39	25.4
Y	603218	36.6	M	3	21	48.6
Y	2626.64	57.7	M	4	39	33.8
Y	13385.3	24.5	F	4	21	48.3
Y	13977.5	62.5	M	4	39	26
Y	27155.8	72.5	F	4	39	36
Y	31115	93.7	F	4	39	30.2
Y	130167	52	M	4	39	33.7
Y	17710.6	28	F	5	27	65
Y	19473.3	37.2	M	5	21	49.7
Y	26719.2	52.1	M	5	27	41
Y	45034.4	50.7	M	5	39	35.4
Y	54102.5	56.4	M	5	39	28.1
Y	116673	58.7	F	5	39	30.6
Y	12.2976	42.7	F	6	6	56.4
Y	433.1	13.2	F	6	6	55.6
Y	3108.99	8.3	F	6	6	63.7
Y	5508.48	28	F	6	21	79.9
Y	8394.89	20.5	F	6	6	59.8
Y	14387.5	12.8	F	6	2	62.8
Y	21.8516	6.8	F	7	2	66.2
Y	481.562	11.7	F	7	6	44.5
Y	792.759	13.6	M	7	6	48.7
Y	1012.42	47.4	F	7	21	53.4
Y	2298.48	12.4	F	7	21	80.1
Y	35224	35.1	F	7	21	50.9
Y	2443.51	25.5	F	8	6	46
Y	5870.66	28.3	F	8	6	50
Y	10167.8	25.4	M	8	6	47.4
Y	11583.1	9.6	M	8	2	60.8
Y	224937	18.5	M	8	6	53.6
Y	864568	21.4	M	8	6	49.8

## Sheet: Fig 3a
Data for Fig 3a: daily cell densities for T. cruzi Y cultures after differing lengths of heat treatment
	Length of initial incubation at 55C
	0 min			30 min			60 min			90 min			120 min			150 min			180 min
Days elapsed	Rep 1	Rep 2	Rep 3	Rep 1	Rep 2	Rep 3	Rep 1	Rep 2	Rep 3	Rep 1	Rep 2	Rep 3	Rep 1	Rep 2	Rep 3	Rep 1	Rep 2	Rep 3	Rep 1	Rep 2	Rep 3
0	2500000	2500000	2500000	2500000	2500000	2500000	2500000	2500000	2500000	2500000	2500000	2500000	2500000	2500000	2500000	2500000	2500000	2500000	2500000	2500000	2500000
1	5796000	4321000	3346000	508000	780400	1793000	573000	812800	2749000	1000000	1071000	1504000	1664000	2046000	1071000	1332000	2202000	1715000	708000	881600	1127000
2	14490000	13010000	11530000	1891000	1298000	1599000	1741000	1950000	1162000	1656000	1616000	1652000	1997000	1445000	1447000	1801000	1471000	1694000	1935000	2185000	1425000
3	19950000	17140000	16620000	565200	524000	720400	762800	755600	606400	568000	972400	546000	1182000	1243000	980800	802400	824800	735600	758000	1559000	552000
4	39790000	28310000	20290000	914000	564000	774800	387600	678800	297200	752800	467600	135200	155200	1228000	826000	554400	1496000	784000	744000	946000	1054000
5	32620000	24000000	40680000	813460	501960	689572	356592	624496	273424	639880	397460	114920	153648	1154320	817740	521136	1346400	736960	669600	936540	948600
6	43270000	32610000	38320000	686000	1015000	1104000	730000	96640	807200	876400	1118000	1482000	449600	880800	841600	1091000	921600	929600	577200	686800	1084000
7	36070000	36870000	35900000	1160000	871200	1953000	1854000	891200	1543000	1931000	1274000	1405000	556000	826000	1259000	818800	1269000	870800	1778000	1409000	553600

## Sheet: Figs 3b-d
Data for Figures 3b-d: tracking persistence of DNA from living versus heat-killed T. cruzi in the GI tract of R. prolixus
Treatment	Weeks post-infection	Individual	Tissue	T. cruzi genome copies
Living T. cruzi	1	1	Anterior midgut	190000
Living T. cruzi	1	2	Anterior midgut	148000
Living T. cruzi	1	3	Anterior midgut	82600
Living T. cruzi	1	4	Anterior midgut	25400
Living T. cruzi	1	5	Anterior midgut	2150000
Living T. cruzi	1	6	Anterior midgut	754000
Living T. cruzi	1	1	Posterior midgut	29200
Living T. cruzi	1	2	Posterior midgut	22400
Living T. cruzi	1	3	Posterior midgut	31700
Living T. cruzi	1	4	Posterior midgut	2050
Living T. cruzi	1	5	Posterior midgut	434000
Living T. cruzi	1	6	Posterior midgut	318000
Living T. cruzi	1	1	Hindgut	22500
Living T. cruzi	1	2	Hindgut	18400
Living T. cruzi	1	3	Hindgut	7920
Living T. cruzi	1	4	Hindgut	18000
Living T. cruzi	1	5	Hindgut	2830
Living T. cruzi	1	6	Hindgut	216
Living T. cruzi	2	1	Anterior midgut	11900
Living T. cruzi	2	2	Anterior midgut	123
Living T. cruzi	2	3	Anterior midgut	2910
Living T. cruzi	2	4	Anterior midgut	588
Living T. cruzi	2	5	Anterior midgut	1080
Living T. cruzi	2	6	Anterior midgut	152
Living T. cruzi	2	1	Posterior midgut	3560
Living T. cruzi	2	2	Posterior midgut	800
Living T. cruzi	2	3	Posterior midgut	1890
Living T. cruzi	2	4	Posterior midgut	3000
Living T. cruzi	2	5	Posterior midgut	70200
Living T. cruzi	2	6	Posterior midgut	2920
Living T. cruzi	2	1	Hindgut	41800
Living T. cruzi	2	2	Hindgut	19800
Living T. cruzi	2	3	Hindgut	9010
Living T. cruzi	2	4	Hindgut	19100
Living T. cruzi	2	5	Hindgut	9990
Living T. cruzi	2	6	Hindgut	24300
Living T. cruzi	3	1	Anterior midgut	0
Living T. cruzi	3	2	Anterior midgut	15.1
Living T. cruzi	3	3	Anterior midgut	61.6
Living T. cruzi	3	4	Anterior midgut	0
Living T. cruzi	3	5	Anterior midgut	305
Living T. cruzi	3	6	Anterior midgut	11.3
Living T. cruzi	3	1	Posterior midgut	47.3
Living T. cruzi	3	2	Posterior midgut	748
Living T. cruzi	3	3	Posterior midgut	139
Living T. cruzi	3	4	Posterior midgut	114
Living T. cruzi	3	5	Posterior midgut	214
Living T. cruzi	3	6	Posterior midgut	0
Living T. cruzi	3	1	Hindgut	14800
Living T. cruzi	3	2	Hindgut	2890
Living T. cruzi	3	3	Hindgut	54600
Living T. cruzi	3	4	Hindgut	6590
Living T. cruzi	3	5	Hindgut	2500
Living T. cruzi	3	6	Hindgut	3660
Living T. cruzi	4	1	Anterior midgut	14.6
Living T. cruzi	4	2	Anterior midgut	0
Living T. cruzi	4	3	Anterior midgut	2520
Living T. cruzi	4	4	Anterior midgut	129
Living T. cruzi	4	5	Anterior midgut	70.1
Living T. cruzi	4	6	Anterior midgut	0
Living T. cruzi	4	1	Posterior midgut	0
Living T. cruzi	4	2	Posterior midgut	0
Living T. cruzi	4	3	Posterior midgut	140
Living T. cruzi	4	4	Posterior midgut	19.7
Living T. cruzi	4	5	Posterior midgut	148
Living T. cruzi	4	6	Posterior midgut	0
Living T. cruzi	4	1	Hindgut	5190
Living T. cruzi	4	2	Hindgut	5930
Living T. cruzi	4	3	Hindgut	70100
Living T. cruzi	4	4	Hindgut	521
Living T. cruzi	4	5	Hindgut	1320
Living T. cruzi	4	6	Hindgut	3360
Dead T. cruzi	1	1	Anterior midgut	2930
Dead T. cruzi	1	2	Anterior midgut	47.1
Dead T. cruzi	1	3	Anterior midgut	383
Dead T. cruzi	1	4	Anterior midgut	1200
Dead T. cruzi	1	5	Anterior midgut	15.5
Dead T. cruzi	1	6	Anterior midgut	742
Dead T. cruzi	1	1	Posterior midgut	0
Dead T. cruzi	1	2	Posterior midgut	0
Dead T. cruzi	1	3	Posterior midgut	0
Dead T. cruzi	1	4	Posterior midgut	0
Dead T. cruzi	1	5	Posterior midgut	0
Dead T. cruzi	1	6	Posterior midgut	0
Dead T. cruzi	1	1	Hindgut	0
Dead T. cruzi	1	2	Hindgut	0
Dead T. cruzi	1	3	Hindgut	0
Dead T. cruzi	1	4	Hindgut	0
Dead T. cruzi	1	5	Hindgut	0
Dead T. cruzi	1	6	Hindgut	0
Dead T. cruzi	2	1	Anterior midgut	31.1
Dead T. cruzi	2	2	Anterior midgut	29.3
Dead T. cruzi	2	3	Anterior midgut	139
Dead T. cruzi	2	4	Anterior midgut	70
Dead T. cruzi	2	5	Anterior midgut	18.9
Dead T. cruzi	2	6	Anterior midgut	595
Dead T. cruzi	2	1	Posterior midgut	12.6
Dead T. cruzi	2	2	Posterior midgut	0
Dead T. cruzi	2	3	Posterior midgut	0
Dead T. cruzi	2	4	Posterior midgut	0
Dead T. cruzi	2	5	Posterior midgut	0
Dead T. cruzi	2	6	Posterior midgut	11.7
Dead T. cruzi	2	1	Hindgut	0
Dead T. cruzi	2	2	Hindgut	0
Dead T. cruzi	2	3	Hindgut	0
Dead T. cruzi	2	4	Hindgut	0
Dead T. cruzi	2	5	Hindgut	245
Dead T. cruzi	2	6	Hindgut	0
Dead T. cruzi	3	1	Anterior midgut	0
Dead T. cruzi	3	2	Anterior midgut	0
Dead T. cruzi	3	3	Anterior midgut	0
Dead T. cruzi	3	4	Anterior midgut	11.3
Dead T. cruzi	3	5	Anterior midgut	0
Dead T. cruzi	3	6	Anterior midgut	0
Dead T. cruzi	3	1	Posterior midgut	0
Dead T. cruzi	3	2	Posterior midgut	0
Dead T. cruzi	3	3	Posterior midgut	0
Dead T. cruzi	3	4	Posterior midgut	0
Dead T. cruzi	3	5	Posterior midgut	0
Dead T. cruzi	3	6	Posterior midgut	0
Dead T. cruzi	3	1	Hindgut	0
Dead T. cruzi	3	2	Hindgut	0
Dead T. cruzi	3	3	Hindgut	0
Dead T. cruzi	3	4	Hindgut	0
Dead T. cruzi	3	5	Hindgut	0
Dead T. cruzi	3	6	Hindgut	0
Dead T. cruzi	4	1	Anterior midgut	182
Dead T. cruzi	4	2	Anterior midgut	0
Dead T. cruzi	4	3	Anterior midgut	0
Dead T. cruzi	4	4	Anterior midgut	0
Dead T. cruzi	4	5	Anterior midgut	0
Dead T. cruzi	4	6	Anterior midgut	0
Dead T. cruzi	4	1	Posterior midgut	0
Dead T. cruzi	4	2	Posterior midgut	0
Dead T. cruzi	4	3	Posterior midgut	0
Dead T. cruzi	4	4	Posterior midgut	0
Dead T. cruzi	4	5	Posterior midgut	0
Dead T. cruzi	4	6	Posterior midgut	0
Dead T. cruzi	4	1	Hindgut	0
Dead T. cruzi	4	2	Hindgut	0
Dead T. cruzi	4	3	Hindgut	0
Dead T. cruzi	4	4	Hindgut	0
Dead T. cruzi	4	5	Hindgut	0
Dead T. cruzi	4	6	Hindgut	0

[truncated: 4 more sheets: Fig 4a-b, Fig 5, Fig 6a, Fig 6c-e]
